# Supplementary material for: Prevalence and severity of bowel disorders in the third trimester of pregnancy
Source: AJOG Glob Rep. 2023 May 17;3(3):100218. doi: 10.1016/j.xagr.2023.100218 (PMC10461240; doi:10.1016/j.xagr.2023.100218)
Supplement: Supplementary file 1 [file mmc1.xlsx]

## Sheet: Foglio1
1. How often do you usually open your bowels?		0 - every 3 days to daily	1 - More than once per day	1 - Every 3 days or less	2 - Less than once a week
2. How is the consistency of your usual stool?		0 - Soft / Firm	1 - Variable	1 - Hard	2 - Watery
3. Do you have to strain to empty your bowels?		0 - Never	1 - Occasionally – less than once per week	2 - Frequently – once or more per week	3 - Daily
4. Do you feel constipated?		0 - Never	1 - Occasionally – less than once per week	2 - Frequently – once or more per week	3 - Daily
5. When you get wind or flatus, can you control it, or does wind leak?		0 - Never	1 - Occasionally – less than once per week	2 - Frequently – once or more per week	3 - Daily
6. Do you get an overwhelming sense of urgency to empty bowels?		0 - Never	1 - Occasionally – less than once per week	2 - Frequently – once or more per week	3 - Daily
7. Do you find on your laundry or pad stool smearing?		0 - Never	1 - Occasionally – less than once per week	2 - Frequently – once or more per week	3 - Daily
8. Do you leak normal stool when you don’t mean to?		0 - Never	1 - Occasionally – less than once per week	2 - Frequently – once or more per week	3 - Daily
9. Do you have a feeling of incomplete bowel emptying?		0 - Never	1 - Occasionally – less than once per week	2 - Frequently – once or more per week	3 - Daily
10. Are the symptoms affecting your daily life? (daily planning, sports, job, shopping, going out)	[ ] not applicable - i have no symptoms	0 - not at all	1 - a little	2 - pretty much	3 - very much
11. How much do your intestinal symptoms bother you?	[ ] not applicable - i have no symptoms	0 - not at all	1 - a little	2 - pretty much	3 - very much
